# Supplementary material for: Integrative Analysis of Biomarkers for Cancer Stem Cells in Bladder Cancer and Their Therapeutic Potential
Source: Genes (Basel). 2025 Sep 27;16(10):1146. doi: 10.3390/genes16101146 (PMC12563593; doi:10.3390/genes16101146)
Supplement: Supplementary file 1 [file genes-16-01146-s001.zip]

Archive with 8 entries (8 files):
- Figure S1.png
- FigureS2.tif
- FigureS3.tif
- Supplymentary_Table 1.txt
- Supplymentary_Table 2.pdf
- Supplymentary_Table 3.pdf
- Supplymentary_Table 4.pdf
- Supplymentary_Table 5.xlsx
