# Supplementary material for: Integrative Analysis of Biomarkers for Cancer Stem Cells in Bladder Cancer and Their Therapeutic Potential
Source: Genes (Basel). 2025 Sep 27;16(10):1146. doi: 10.3390/genes16101146 (PMC12563593; doi:10.3390/genes16101146)
Supplement: Supplementary file 1 [file genes-16-01146-s001.zip › Supplymentary_Table 1.txt]

gene_name
A2B5
ABCA2
ABCB1
ABCB5
ABCC1
ABCC2
ABCC3
ABCC4
ABCC5
ABCC6
ABCF1
ABCG2
ABCG2-
ABCG5
ACAT2
ACBD3
ACTA2
ACTN4
ACVR1
ADM
ADORA2B
AFF4
AFP
AKAP12
AKR1C1
AKR1C2
AKT1
AKT2
ALCAM
ALDH1A1
ALDH1A2
ALDH1A3
ALDH1B1
ALDH3A1
ALK
ALOX5
ALPI
ANPEP
ANTXR2
ANXA1
ANXA2
APBB1
APC
APC2
ARPC3
ASCL1
ASCL2
ATF4
ATF6
ATXN1
AXIN1
AXIN2
B3GALT5
B3GNT2
B3GNT3
B4GALNT1
B4GALT1
BACH1
BAG3
BAMBI
BCL2
BCL6
BGN
BHLHA15
BHMT
BIK
BIRC5
BMI1
BMP1
BMP2
BMP3
BMP4
BMP6
BMP7
BOP1
BRAF
BRCA1
BST2
BTG1
BTRC
C16ORF46
C5
CACNA2D1
CAMK2G
CAPZA1
CASC15
CAV1
CAV2
CBL
CBX7
CCL11
CCL15
CCL2
CCL20
CCL24
CCL3
CCL4
CCL5
CCL7
CCNA2
CCNB1
CCND1
CCNH
CCR6
CD24
CD274
CD34
CD44
CD47
CD9
CDC2
CDC42
CDH1
CDH2
CDK1
CDK7
CDKN1A
CEACAM1
CEACAM1 
CEBPD
CHEK1
CLIC1
CLOCK
CLSPN
CLU
CMKLR1
COL17A1
COL1A2
COL2A1
COL3A1
COL6A1
COL7A1
COPE
COX7B2
CP
CRLF1
CSF1
CSF2
CSF3
CSK
CSNK2A1
CSPG4
CSPG4 
CTAG1B
CTNNA1
CTNNA3
CTNNB1
CTSB
CTSD
CTSG
CXCL1
CXCL13
CXCL2
CXCL5
CXCL9
CXCR1
CXCR2
CXCR3
CXCR4
CXCR6
CYCS
CYP3A4 
CYR61
DCLK1
DCN
DDB1
DDB2
DDIT3
DDR1
DDX27
DHCR7
DHRS3
DLGAP5
DLL4
DNAJB8
DNMT1
DPP4
DRD2
DROSHA
DUSP16
DUSP9
E2F1
E2F2
E2F3
EDIL3
EDN1
EEF1D
EGFR
EGR1
EGR4
EIF2AK3
ELK1
EME1
EML4
EML4 
ENC1
ENG
ENO1
ENO2
EP300
EPCAM
EPHB2
EPS8
ERBB2
ERCC2
ERCC3
ERN1
ESM1
ESR1
ETV1
ETV4
EXO1
EXT1
EZH2
FA2H
FADS2
FAM83A 
FAS
FASLG
FASN
FAXDC2
FBXO21
FEZF1-AS1
FGF4
FGF9
FGFR1
FGFR3
FGFR4
FN1
FOLR1
FOS
FOXD2-AS1
FOXF1
FOXM1
FOXO3
FOXQ1
FSCN1
FSTL1
FURIN
FUT4
FUT7
FXYD3
FZD1
FZD10
FZD2
FZD7
GAB1
GABRP
GAL
GALNT12
GALNT16
GALNT3
GAPDH
GATA2
GATA6
GCLC
GDF15
GJA3
GJB2
GLDC
GLI1
GLI2
GLI3
GLO1
GLRX3
GPC3
GPNMB
GPSM2
GPT2
GPX4
GRB2
GRN
GSK3B
GSTP1
HDAC1
HDAC2
HDHA
HES1
HEY1
HEY2
HIF1A
HMGA1
HMGA2
HMGB1
HMGCS1
HMOX1
HNRNPA2B1
HNRNPAB
HOTAIR
HOTTIP
HOXD8
HOXD9
HRAS
HSF1
HSP90AA1
HSPA4
HSPA5
HSPA6
HSPA8
HSPA9
HSPE1
HSPH1
ICAM1
ID1
IFNG 
IGF1
IGFBP3
IKBKB
IKBKE
IKBKG
IKZF3
IL10
IL11
IL12B
IL13
IL15
IL16
IL17A
IL1A
IL1B
IL1RN
IL2
IL33
IL4
IL5
IL6
IL6R
IL7
IL8
INHA
INHBA
INHBB
INHBC
INHBE
ITGA2
ITGA3
ITGA6
ITGB1
ITGB3
ITGB4
JADE3
JAG1
JAG2
JAK1
JAK2
JARID2
JPT2
JUN
JUNB
JUP
KBM1A
KCNB1
KCNC1
KCND1
KCNE4
KCNK3
KDM1A
KDM1B
KDM5B
KIF11
KIT
KLF4
KLF5
KLK10
KRT19
KRT20
KRT5
LAMA3
LDHA
LEF1
LGALS1
LGALS3
LGALS3BP
LGR5
LGR6
LIG1
LIN28A
LIN28B
LINC00324
LINC00511
LINC01133
LINC01619
LINC01638
LINC-ROR
LINGO2
LncCCAT1
LOX
LOXL2
LPAR3
LPAR6
LRIG1
LRP1
LRP5
LRP6
LRP8
LTA
LUCAT1
MACsC1
MACsC1-AS1
MAGEA3
MAGEB2
MALAT1
MAOB
MAP2K1
MAP2K2
MAP2K4
MAP2K7
MAP3K1
MAPK1
MAPK10
MAPK3
MAPK8
MARCKS
MBD4
MCL1
MDM2
ME1
MET
METTL3
MGAT4A
MIR100
MIR105-1
MIR106A
MIR1-1
MIR122
MIR1231
MIR1246
MIR125B1
MIR1269A
MIR1269B
MIR127
MIR130B
MIR132
MIR134
MIR135B
MIR137
MIR138-1
MIR140
MIR141
MIR145
MIR147B
MIR148A
MIR148B
MIR149
MIR151A
MIR155
MIR15B
MIR16-2
MIR181A1
MIR181B1
MIR181C
MIR185
MIR18A
MIR192
MIR193A
MIR194-1
MIR195
MIR196A1
MIR196B
MIR1976
MIR19A
MIR19B1
MIR200A
MIR200B
MIR200C
MIR203A
MIR205
MIR20A
MIR21
MIR210
MIR212
MIR215
MIR22
MIR221
MIR223
MIR25
MIR2682
MIR26B
MIR27A
MIR2861
MIR299
MIR29A
MIR29B1
MIR302A
MIR302C
MIR30A
MIR30B
MIR30C1
MIR31
MIR3120
MIR3182
MIR32
MIR320A
MIR320D1
MIR335
MIR33A
MIR340
MIR34A
MIR3605
MIR3622A
MIR370
MIR374A
MIR377
MIR378A
MIR378C
MIR3912
MIR3916
MIR3935
MIR410
MIR411
MIR423
MIR424
MIR429
MIR449B
MIR455
MIR4730
MIR483
MIR486-1
MIR490
MIR494
MIR497
MIR5100
MIR5188
MIR520C
MIR548D1
MIR582
MIR636
MIR6516
MIR655
MIR671
MIR6823
MIR6836
MIR6873
MIR7152
MIR744
MIR873
MIR889
MIR93
MIR96
MIR98
MIR99A
MIRLET7A1
MIRLET7B
MIRLET7C
MIRLET7E
MIRLET7F1
MIRLET7FI
MIRLET7G
MKI67
MLH1
MME
MMP9
MRAS
MS4A1
MSH2
MSI1
MSI2
MTDH
MTOR1
MUC1
MUC5AC
MVD
MYC
MYCN
MYH9
NAMPT
NANOG
NANOGP8
NCAM1
NCK1
NDGG1
NDRG1
NES
NEUROG2
NFE2L2
NFKB1
NFKB2
NFYA
NGFR
NLK
NME2
NNMT
NODAL
NOLC1
NOMO1
NOTCH1
NOTCH2
NOTCH3
NOTCH4
NPTX1
NQO1
NR4A2
NR5A2
NRAS
NRP1
NT5E
NTRK2
NTRK3
NUMB
ODC1
OLFM4
OTUB2
OV6
PAF1
PAK1
PAK4
PARD1
PAX6
PCNA
PCSK6
PCSK7
PDGFA
PDGFB
PDGFRB
PDK1
PDPK1
PDPN
PELP1
PGK1
PGR
PHC3
PHF5A
PHLDA1
PIAS2
PIK3C2A
PIK3CA
PIK3CD
PIK3R1
PIK3R2
PIM3
PiRNA-823
PLAU
PLAUR
PLCG1
PLEC
PMP22 
POLE
POLL
POSTN
POU5F1
PPARA
PPARD
PPP3R1
PRDX2
PRDX6
PRKAA1
PRKAR1A
PRKCD
PRKCE
PRKCZ
PRMT5
PRMT8
PROM1
PRPM1
PRR11
PRX
PSCA
PTBP3
PTCH1
PTEN
PTGS2
PTHLH
PTK7
PTPRC
PTPRE
RAB27A
RAB5A
RAC1
RAD50
RAD51
RAD51L11
RAD52
RAF1
RASA1
RASSF1
REL
RELA
RELB
RFC1
RHOA
RHOB
RHOBTB3
RHOC
RHOD
RHOG
RND3
ROHA
RORA
RRAS
RRAS2
RSPO2
RTCB
RXRA
S100A4
S100A8
S100A9
S100B
S100P
S1PR3
SALL4
SATB2
SCD
SCUBE2
SFN
SH2D3A
SHH
SIK2
SIRPG
SIRT1
SKI
SKP2
SLC22A2
SLC2A1
SLC2A3
SLC34A2
SLC38A2 
SLC3A2
SLC7A11
SLC7A5
SLCO1B3
SLCO4A1
SMAD7
SMO
SMUG1
SMURF1
SNAI1
SNAI2
SOCS2
SOD2
SOS1
SOS2
SOX1
SOX10
SOX2
SOX2-OT
SOX4
SOX5
SOX9
SPARC
SPINK6
SPRY4?IT1
SRC
SRSF3
SRXN1
ST3GAL5
STAT1
STAT3
STC2
STK11
STUB1
SULF1
SUV39H1
SUZ12
SYNJ1
TACSTD2
TAFAZZIN
TAP1
TBL1XR1
TBX3
TCF4
TDO2
TEK
TENM4
TERT
TGFB1
TGFB2
TGFB3
TGFBR2
TGIF2
TGM2
THRA
THRB
THY1
TIMP1
TIMP2
TLR4
TM4SF1
TM4SF4
TMCC3
TMEM45A
TMPRSS4
TNF
TNFRSF11B
TNFRSF1A
TNFRSF4
TNFRSF8
TNFSF13
TNFSF13B
TOP3A
TP63
TRPM4
TRPM7
TSPAN8
TSPYL5
TUBB
TWIST1
TWIST2
UBE3C
UBQLN1
UFD1
UGDH
UNG
USP22
USP29
USP37
USP4
VAV2
VAV3
VCL
VCP
VDAC2
VEGF
VEGFA
VIM
VTCN1
WASF3
WNT1
WNT2
WNT3A
WNT5A
WNT7A
WNT7B
XAGE5
XBP1
XIST
XPC
XRCC6
YAP1
YBX1
YTHDF1
YWHAE
YWHAZ
ZEB1
ZEB2
ZFP42
ZG16B
ZIC2
ZNF322
