# Supplementary material for: Integrative Analysis of Biomarkers for Cancer Stem Cells in Bladder Cancer and Their Therapeutic Potential
Source: Genes (Basel). 2025 Sep 27;16(10):1146. doi: 10.3390/genes16101146 (PMC12563593; doi:10.3390/genes16101146)
Supplement: Supplementary file 1 [file genes-16-01146-s001.zip › Supplymentary_Table 5.xlsx]

## Sheet: Sheet1
S5 Table:Timer 2.0 exploration modules explore associations between 8 signature gene expressions and tumor features in TCGA-BLCA.
gene	cancer	infiltrates	rho	p	adj.p
ALDH1A1	BLCA (n=408)	Cancer associated fibroblast_EPIC	0.197505101609385	0.000136987159894699	0.0005218558472179
ALDH1A1	BLCA (n=408)	Cancer associated fibroblast_MCPCOUNTER	0.19956082990382	0.000116178750685536	0.000476630772043226
ALDH1A1	BLCA (n=408)	Cancer associated fibroblast_TIDE	0.216364626329868	2.83710204109513e-05	0.00013351068428683
ALDH1A1	BLCA (n=408)	Cancer associated fibroblast_XCELL	0.196421932752649	0.000149310716682962	0.000555574759750554
CBX7	BLCA (n=408)	Cancer associated fibroblast_EPIC	0.0910848186996951	0.0809858681416398	0.145592571940027
CBX7	BLCA (n=408)	Cancer associated fibroblast_MCPCOUNTER	0.102592121109994	0.049234606758937	0.100994065146537
CBX7	BLCA (n=408)	Cancer associated fibroblast_TIDE	0.0549059556972612	0.293493746312898	0.369755900866643
CBX7	BLCA (n=408)	Cancer associated fibroblast_XCELL	0.368514190589785	2.79510235344643e-13	2.63068456794958e-12
CSPG4	BLCA (n=408)	Cancer associated fibroblast_MCPCOUNTER	0.466117660497165	3.01082807963583e-21	1.60577497580578e-20
CSPG4	BLCA (n=408)	Cancer associated fibroblast_TIDE	0.521730533610486	4.43875678480663e-27	2.95917118987109e-26
CSPG4	BLCA (n=408)	Cancer associated fibroblast_XCELL	0.18440265693263	0.000376596281267555	0.000568447217007631
DCN	BLCA (n=408)	Cancer associated fibroblast_EPIC	0.840725972853463	1.51460996528966e-99	1.51460996528966e-98
DCN	BLCA (n=408)	Cancer associated fibroblast_MCPCOUNTER	0.836364792731809	1.3833634851575e-97	1.20220807393538e-96
DCN	BLCA (n=408)	Cancer associated fibroblast_TIDE	0.775855303946492	3.29337456951493e-75	1.69980622942706e-74
DCN	BLCA (n=408)	Cancer associated fibroblast_XCELL	0.621313602315938	1.1365451879156e-40	2.63546710241298e-40
FASN	BLCA (n=408)	Cancer associated fibroblast_EPIC	-0.0278628	0.59418111473972	0.720219533017843
FASN	BLCA (n=408)	Cancer associated fibroblast_MCPCOUNTER	-0.109994	0.0349212616135845	0.107450035734106
FASN	BLCA (n=408)	Cancer associated fibroblast_TIDE	-0.111348	0.0327283420603796	0.102677151561975
FASN	BLCA (n=408)	Cancer associated fibroblast_XCELL	-0.0781947	0.134334765014205	0.268669530028411
INHBB	BLCA (n=408)	Cancer associated fibroblast_EPIC	0.247785073644456	1.49110901539447e-06	3.78694353116055e-06
INHBB	BLCA (n=408)	Cancer associated fibroblast_MCPCOUNTER	0.292272232205253	1.1106832799464e-08	3.78104946364732e-08
INHBB	BLCA (n=408)	Cancer associated fibroblast_TIDE	0.364085895993756	5.61362280670949e-13	3.45453711182122e-12
INHBB	BLCA (n=408)	Cancer associated fibroblast_XCELL	0.269953408662228	1.44888390852428e-07	4.13966831006938e-07
MYC	BLCA (n=408)	Cancer associated fibroblast_EPIC	-0.00474263	0.927754551820755	0.945482345804591
MYC	BLCA (n=408)	Cancer associated fibroblast_MCPCOUNTER	0.0398978355422002	0.445419726822085	0.63068279904012
MYC	BLCA (n=408)	Cancer associated fibroblast_TIDE	0.09006313216133	0.0844661296643393	0.182629469544517
MYC	BLCA (n=408)	Cancer associated fibroblast_XCELL	-0.188885	0.000268462983405628	0.00165207989788078
NCAM1	BLCA (n=408)	Cancer associated fibroblast_EPIC	0.411432026028484	1.82200849091501e-16	1.00524606395311e-15
NCAM1	BLCA (n=408)	Cancer associated fibroblast_MCPCOUNTER	0.536644359233286	7.80938506263259e-29	1.56187701252652e-27
NCAM1	BLCA (n=408)	Cancer associated fibroblast_TIDE	0.494184500531365	4.66625845810043e-24	6.22167794413391e-23
NCAM1	BLCA (n=408)	Cancer associated fibroblast_XCELL	0.502030692858742	6.85536889653812e-25	1.20197678831364e-23
